# Supplementary material for: A Drop-on-Demand Bioprinting Approach to Spatially Arrange Multiple Cell Types and Monitor Their Cell-Cell Interactions towards Vascularization Based on Endothelial Cells and Mesenchymal Stem Cells
Source: Cells. 2023 Feb 17;12(4):646. doi: 10.3390/cells12040646 (PMC9953911; doi:10.3390/cells12040646)
Supplement: Supplementary file 1 [file cells-12-00646-s001.zip]

Archive with 1 entries (1 files):
- cells-2152774-supplementary.pdf
